# Supplementary material for: Stc1: A Critical Link between RNAi and Chromatin Modification Required for Heterochromatin Integrity
Source: Cell. 2010 Mar 5;140(5):666–77. doi: 10.1016/j.cell.2010.01.038 (PMC2875855; doi:10.1016/j.cell.2010.01.038)
Supplement: Document S2. Tables S3 and S4 [file mmc2.xls]

## Sheet: Table S3
Table S3 Complete list of all proteins identified by LC-MS/MS analysis of Stc1-FLAG IPs
Four independent Stc1-flag IPs were analysed.
Peptides' indicates the average number of peptides identified per replicate
peptides	gene ID	description
14.75	SPCC1739.13	ssa2.heat.shock.protein
11.5	SPBC23E6.01c	RNA-binding
11	SPAPB8E5.06c	rpl302.60S.ribosomal.protein
9.25	SPBC29A3.04	rpl8.60S.ribosomal.protein.L7a
9	SPCC1795.11	sum3.ATP-dependent.RNA.helicase
8.75	SPBC1709.05	sks2.heat.shock.protein
7.5	SPBP8B7.03c	rpl402.60S.ribosomal.protein
7.25	SPAC23A1.10	ef1a-b.translation.elongation.factor.EF-1.alpha.Ef1a-b
7	SPBC18H10.12c	rpl701.60S.ribosomal.protein
6.75	SPAC22H12.04c	rps102.40S.ribosomal.protein
6.75	SPAC3A12.10	rpl2001.60S.ribosomal.protein
6.75	SPCC576.08c	rps2.40S.ribosomal.protein
6.75	SPAC3H5.07	rpl702.60S.ribosomal.protein
6.5	SPBP8B7.28c	sequence
6.25	SPBC29A3.12	rps902.40S.ribosomal.protein
6	SPAPB1E7.12	rps602.40S.ribosomal.protein
6	SPCC576.11	rpl15.60S.ribosomal.protein
6	SPBC32F12.11	tdh1.glyceraldehyde-3-phosphate.dehydrogenase
6	SPBC16D10.11c	rps1801.40S.ribosomal.protein
5.75	SPBC32H8.12c	act1.actin
5.25	SPBC29B5.03c	rpl26.60S.ribosomal.protein
4.75	SPCC622.18	rpl6.60S.ribosomal.protein
4.75	SPAC6F6.07c	rps13.40S.ribosomal.protein
4.75	SPAC13G6.02c	rps101.40S.ribosomal.protein
4.5	SPBC685.07c	rpl2701.60S.ribosomal.protein
4.5	SPBC16G5.14c	rps3.40S.ribosomal.protein
4.5	SPAC57A7.04c	pabp.mRNA.export.shuttling.protein.
4.25	SPBC839.13c	rpl1601.60S.ribosomal.protein
4.25	SPBC839.05c	rps1701.40S.ribosomal.protein
4.25	SPAC9E9.09c	aldehyde.dehydrogenase
4	SPAC3H5.12c	rpl501.60S.ribosomal.protein
4	SPAC1805.13	rpl14.60S.ribosomal.protein
4	SPAC31G5.03	rps1101.40S.ribosomal.protein
3.75	SPAC2C4.16c	rps801.40S.ribosomal.protein
3.5	SPCC1682.14	rpl1902.60S.ribosomal.protein
3.5	SPBC405.07	rpl3602.60S.ribosomal.protein
3.5	SPCC613.05c	rpl35.60S.ribosomal.protein
3.5	SPBC8D2.03c	hhf2.histone.H4.h4
3.5	SPBC11C11.07	rpl1801.60S.ribosomal.protein
3.5	SPBC14F5.04c	pgk1.phosphoglycerate
3.25	SPAC664.05	rpl13.60S.ribosomal.protein
3.25	SPBC365.03c	rpl2101.60S.ribosomal.protein
3.25	SPBC1815.01	eno101
3.25	SPCC13B11.01	adh1.alcohol.dehydrogenase
3.25	SPAC959.07	rps403.40S.ribosomal.protein
3.25	SPAC959.07	rps403.40S.ribosomal.protein.S4
3	SPAC1687.06c	rpl44.60S.ribosomal.protein
3	SPBC17G9.10	rpl1102.60S.ribosomal.protein
3	SPAC3H5.05c	rps1401.40S.ribosomal.protein
3	SPCC74.05	rpl2702.60S.ribosomal.protein
3	SPBC1711.06	rpl401.60S.ribosomal.protein
2.75	SPBC106.18	rpl2501.60S.ribosomal.protein
2.75	SPCP31B10.08c	rpl35a.60S.ribosomal.protein
2.75	SPCC18.14c	rpp0.60S.acidic.ribosomal.protein.Rpp0
2.75	SPAC6G9.09c	rpl24.60S.ribosomal.protein
2.75	SPBC18E5.04	rpl1001.60S.ribosomal.protein
2.75	SPCC622.09	htb1.histone.H2B
2.75	SPAC24H6.07	rps901.40S.ribosomal.protein
2.75	SPCC5E4.07	rpl2802.60S.ribosomal.protein.L27a
2.5	SPBC19F8.08	rps401.40S.ribosomal.protein
2.5	SPAPB17E12.13	rpl1802.60S.ribosomal.protein
2.5	SPBC18H10.14	rps1601.40S.ribosomal.protein
2.5	SPAC6B12.15	cpc2.RACK1.homologue
2.5	SPAC1071.08	rpp203.60S.acidic.ribosomal.protein.P2C
2.5	SPAC3A11.08	pcu4.cullin
2.5	SPAC22A12.15c	bip1.BiP.
2.25	SPBC776.11	rpl2801.60S.ribosomal.protein.Ll28B
2.25	SPAC5D6.01	rps2202.40S.ribosomal.protein
2.25	SPAC1F7.13c	rpl801.60S.ribosomal.protein
2.25	SPAC328.10c	rps502.40S.ribosomal.protein
2.25	SPBC21B10.10	rps402.40S.ribosomal.protein
2.25	SPBC56F2.02	rpl1901.60S.ribosomal.protein
2	SPCC364.03	rpl1702.60S.ribosomal.protein
2	SPBC21C3.13	rps1901.40S.ribosomal.protein
2	SPAC3H5.10	rpl3202.60S.ribosomal.protein
2	SPCC16C4.13c	rpl1201.60S.ribosomal.protein.L12
2	SPCC11E10.08	rik1.silencing.protein
2	SPAC1805.11c	rps2602.40S.ribosomal.protein
2	SPAC11E3.15	rpl22.60S.ribosomal.protein
2	SPBC16C6.11	rpl3201.60S.ribosomal.protein
2	CON_P00761	TRYP_PIG
2	SPAC664.11	ssc1.Hsp70.chaperone.mtHsp70
2	SPCP31B10.07	eft202.translation.elongation.factor.2.
1.75	SPAC521.05	rps802.40S.ribosomal.protein
1.75	SPBP8B7.06	rpp201.60S.acidic.ribosomal.protein.P2A
1.75	SPAC9G1.03c	rpl3001.60S.ribosomal.protein
1.75	SPBC17G9.07	rps2402.40S.ribosomal.protein
1.75	SPAC4G9.16c	rpl901.60S.ribosomal.protein
1.75	SPBC2F12.04	rpl1701.60S.ribosomal.protein
1.75	SPAC15E1.03	rpl36a.60S.ribosomal.protein
1.75	SPAC821.11	pro1.gamma-glutamyl.phosphate.reductase.Pro1
1.75	SPBC3E7.02c	hsp16.heat.shock.protein.Hsp16
1.75	SPCC1840.02c	bgs4.1,3-beta-glucan.synthase.subunit.Bg
1.5	SPAPB17E12.05	rpl3703.60S.ribosomal.protein
1.5	SPBC651.01c	nog1.GTP.binding.protein.Nog1
1.5	SPAC18G6.14c	rps7.40S.ribosomal.protein
1.5	SPBP4H10.13	rps2302.40S.ribosomal.protein
1.5	SPAC1071.10c	pma1.P-type.proton.ATPase.Pma1
1.5	SPCC1223.05c	rpl3702.60S.ribosomal.protein
1.5	SPAP7G5.05	rpl1002.60S.ribosomal.protein.L10
1.5	SPAC13G7.02c	ssa1.heat.shock.protein.Ssa1
1.5	SPBC8E4.01c	inorganic.phosphate.transporter.
1.5	SPBC16H5.02	pfk1.6-phosphofructokinase.
1.25	SPBC23G7.15c	rpp202.60S.acidic.ribosomal.protein.P2B
1.25	SPAC890.08	rpl31.60S.ribosomal.protein
1.25	SPBC8D2.04	hht2.histone.H3.h3
1.25	SPAC6G10.11c	ubi3.ribosomal.ubiquitin.fusion.protein
1.25	SPBP22H7.08	rps1002.40S.ribosomal.protein
1.25	SPAC1783.05	hrp1.ATP-dependent.DNA.helicase.Hrp1
1.25	SPAC17G6.13	sequence.orphan
1.25	SPBC1734.11	DNAJ.domain.protein.Mas5.
1.25	SPAC926.04c	hsp90.heat.shock.protein.Hsp90
1.25	SPCC24B10.21	tpi1.triosephosphate.isomerase
1.25	SPBC887.17	uracil.permease.
1.25	SPBC31E1.02c	pmr1.P-type.ATPase,.calcium.transporting
1.25	SPCC2H8.02	inorganic.phosphate.transporter
1.25	SPBC359.03c	amino.acid.permease,.unknown.8
1	SPAC17H9.05	ebp2.rRNA.processing.protein
1	SPAC30D11.12	rpl3802.60S.ribosomal.protein
1	SPBC1685.09	rps29.40S.ribosomal.protein
1	SPAC3G9.03	rpl2301.60S.ribosomal.protein
1	SPAC806.03c	rps2601.40S.ribosomal.protein
1	SPCC613.12c	raf1.Rik1-associated.factor
1	SPAPJ698.03c	ted.protein.Sap130
1	SPBC16A3.04	rsm25.mitochondrial.ribosomal.protein.subunit
1	SPCC1223.08c	dfr1.dihydrofolate.reductase
1	SPAC2E1P5.02c
1	SPAC23A1.08c	rpl3401.60S.ribosomal.protein
1	SPAC29A4.04c	pseudouridylate.synthase.
1	SPBC28F2.11	INO80.complex.subunit.
1	SPBC19C2.07	fba1.fructose-bisphosphate.aldolase.Fba1
1	SPBC4B4.08	ght2.hexose.transporter.Ght2.
1	SPBC56F2.12	ilv5.acetohydroxyacid.reductoisomerase
1	SPAC12G12.04	mcp60.mitochondrial.heat.shock.protein.H
1	SPAC6C3.06c	P-type.ATPase,.calcium.transporting.
1	SPAC17A5.15c	glutamate-tRNA.ligase.
1	SPAC20G8.03	itr2.MFS.myo-inositol.transporter
1	SPAC19B12.03	bgs3.1,3-beta-glucan.synthase.subunit.Bg
1	SPAC4H3.10c	pyk1.pyruvate.kinase.
0.75	SPBC3B9.13c	rpp102.60S.acidic.ribosomal.protein
0.75	SPAC25G10.06	rps2801.40S.ribosomal.protein
0.75	SPBC646.10c	U3.snoRNP.protein.Nop56
0.75	SPBC83.02c	rpl4302.60S.ribosomal.protein
0.75	SPBC3D6.15	rps2501.40S.ribosomal.protein
0.75	SPCC970.07c	raf2.Rik1-associated.factor
0.75	SPBC2D10.10c	fib1
0.75	SPAC23G3.06	U3.snoRNP.protein.Nop58
0.75	SPAC23A1.11	rpl1602.60S.ribosomal.protein
0.75	SPCC11E10.05c	phatase
0.75	SPAC26F1.06	gpm1.monomeric.2,3-bisphosphoglycerate.
0.75	SPAC140.02	gar2.GAR.family
0.75	SPBC16H5.12c	conserved.fungal.protein
0.75	SPAC1786.02	phospholipase.
0.75	SPAC1A6.04c	plb1.phospholipase.B.homolog.Plb1
0.75	SPBC1703.10	ypt1.GTPase.Ypt1
0.75	SPAC2G11.03c	vps45.vacuolar.sorting.protein.Vps.45
0.75	SPAPB2B4.04c	P-type.ATPase,.calcium.transporting.Pmc1
0.75	SPBC13A2.04c	PTR.family.peptide.transporter
0.75	SPAPJ698.02c	rps002.40S.ribosomal.protein.S0B
0.75	SPBC646.11	cct6.chaperonin-containing.T-complex.zet
0.5	SPCC970.10c	ubiquitin-protein.ligase.E3
0.5	SPCP1E11.08	ribosome.biogenesis.protein.Nsa2
0.5	SPBC1D7.04	mlo3.RNA.annealing.factor
0.5	SPCC24B10.09	rps1702.40S.ribosomal.protein
0.5	SPCC962.04	rps1201.40S.ribosomal.protein
0.5	SPBC800.04c	rpl4301.60S.ribosomal.protein
0.5	SPBC1685.10	rps27.40S.ribosomal.protein
0.5	SPCC576.09	rps20.40S.ribosomal.protein
0.5	SPBC12D12.08c	ned8.ubiquitin-like.protein.modifier
0.5	SPBC1289.03c	spi1.Ran.GTPase
0.5	SPBC30D10.05c	sepiapterin.reductase
0.5	SPAPJ696.01c	vps17.retromer.complex.subunit
0.5	SPBC4F6.04	rpl2502.60S.ribosomal.protein
0.5	SPCC1235.14	ght5.hexose.transporter.Ght5.
0.5	SPAC16C9.06c	upf1.ATP-dependent.RNA.helicase.Upf1
0.5	REV_SPBC1604.18c	vacuolar.sorting.protein.
0.5	SPAC1F12.07	phosphoserine.aminotransferase.
0.5	SPAC869.11	amino.acid.permease,.unknown.6
0.5	SPAC22E12.18	conserved.fungal.protein
0.5	SPBC1A4.02c	leu1.3-isopropylmalate.dehydrogenase.Leu
0.5	SPCC622.08c	hta1.histone.H2A.alpha.
0.5	REV_SPBC21B10.03c	ataxin-2.homolog
0.5	REV_SPAC644.06c	cdr1.GIN4.family.protein.kinase.Cdr1
0.5	SPAC23C11.11	cka1.serine/threonine.protein.kinase.Cka
0.5	SPBC13G1.01c	nam9.mitochondrial.ribosomal.protein.sub
0.5	SPAC17G6.06	rps2401.40S.ribosomal.protein.S24
0.5	SPCC663.05c	cia1.histone.chaperone.Cia1
0.5	SPAC23D3.12	inorganic.phosphate.transporter.
0.5	SPBC3B9.10	vti1.SNARE.Vti1
0.5	SPBP35G2.07	ilv1.acetolactate.synthase.catalytic.sub
0.5	SPAC29B12.10c	OPT.oligopeptide.transporter.family
0.5	SPAC17G8.08c	human.TMEM165.homolog
0.5	SPBC530.10c	anc1.adenine.nucleotide.carrier.Anc1
0.5	SPAC1006.07	translation.initiation.factor.eIF4A
0.5	SPAC644.13c	Rab.GTPase.binding.
0.5	SPAC14C4.14	atp1.F1-ATPase.alpha.subunit
0.5	SPBC18H10.02	lcf1.long-chain-fatty-acid-CoA.ligase.Lc
0.5	SPAC31A2.13c	sft1.SNARE.Sft1
0.5	SPBC31E1.04	pep12.SNARE.Pep12
0.5	SPBC1652.02	aap1.APC.amino.acid.transporter
0.5	SPAC24B11.12c	P-type.ATPase.
0.5	SPAC823.05c	tlg2.SNARE.Tlg2
0.5	SPBC16D10.06	ZIP.zinc.transporter.2
0.5	SPAC1F8.07c	pyruvate.decarboxylase.
0.5	SPAC19B12.06c	protease
0.5	SPCC306.02c	Rab.GTPase.binding.
0.5	SPBC29A3.01	heavy.metal.ATPase.
0.5	SPAC8F11.10c	pvg1.pyruvyltransferase.
0.5	SPBC3H7.02	sulfate.transporter.
0.5	SPAC1071.07c	rps1502.40S.ribosomal.protein.S15
0.5	SPCC663.04	rpl39.60S.ribosomal.protein.L39
0.5	SPAC2F3.08	sut1.alpha-glucoside.transporter.
0.5	SPAC31G5.17c	rps1001.40S.ribosomal.protein.S10
0.5	SPCC970.03	cytochrome.b5.reductase.
0.5	SPBC17A3.04c	methionine-tRNA.ligase.
0.5	SPAC3H1.05	CAAX.prenyl.protease.
0.5	SPAC1F7.05	cdc22.ribonucleoside.reductase.large.sub
0.5	SPAC4D7.05	sum1.translation.initiation.factor.eIF3i
0.5	SPBC13G1.01c	nam9.mitochondrial.ribosomal.protein.sub
0.25	SPAC664.06	rpl703.60S.ribosomal.protein
0.25	SPAC644.15	rpp101.60S.acidic.ribosomal.protein
0.25	SPBC800.06	brx1.ribosome.biogenesis.protein
0.25	SPCC1393.03	rps1501.40S.ribosomal.protein
0.25	SPBC16A3.08c	nuclear.telomere.cap.complex.subunit
0.25	SPAC222.06	mak16.nuclear.HMG-like.acidic.protein
0.25	SPCC1183.08c	rpl101.60S.ribosomal.protein
0.25	SPBC26H8.08c	grn1.GTPase.Grn1
0.25	SPBC29A3.16	ribosome.biogenesis.protein.Rrs1
0.25	SPBC32H8.05	conserved.fungal
0.25	SPAC688.09	ransporter
0.25	SPBC25H2.11c	bromodomain
0.25	SPAC8F11.04	U3.snoRNP-associated.protein.Cic1/Utp30.family
0.25	SPBC359.01	amino.acid.permease,.unknown
0.25	SPBC1773.04	flavonol.reductase/cinnamoyl-CoA.reductase
0.25	SPAC4A8.05c	hain
0.25	SPAC17G8.14c	pck1.protein.kinase.C
0.25	SPAC1250.05	rpl3002.60S.ribosomal.protein
0.25	SPCC1223.15c	unit
0.25	SPBC1677.03c	threonine
0.25	SPBC16E9.17c	rem1.meiosis-specific.cyclin
0.25	SPBC31E1.05	gle1.RNA.export.factor.Gle1
0.25	SPBC428.10	sequence
0.25	SPAC3A12.15	unit.Vps53
0.25	SPAC22E12.13c	rpl2403.60S.ribosomal.protein.L24-3
0.25	SPAC19D5.05c	U3.snoRNP-associated.protein.Imp3.
0.25	SPCC63.03	DNAJ.domain.protein,.DNAJC11.family
0.25	REV_SPBP8B7.19	FACT.complex.component.Spt16.
0.25	REV_SPBC1289.17	Tf2-11.retrotransposable.element
0.25	REV_SPBP19A11.06	lid2.Lid2.complex.subunit.Lid2.
0.25	SPBC1683.07	mal1.alpha-glucosidase.Mal1.
0.25	SPCC1620.07c	lunapark.homolog
0.25	SPBC25H2.02	ths1.threonine-tRNA.ligase.Ths1.
0.25	SPCC5E4.03c	taf72.transcription.factor.TFIID.complex
0.25	REV_SPAC27E2.09	mak2.histidine.kinase.Mak2.
0.25	SPAC1B9.02c	sck1.serine/threonine.protein.kinase.Sck
0.25	SPBC16G5.11c	bag101.BAG.family.molecular.chaperone.re
0.25	SPBC16H5.04	pho88.family.protein
0.25	SPAC1527.03	RNA-binding.protein
0.25	SPAC222.08c	imidazoleglycerol-phosphate.synthase.
0.25	SPAC1687.22c	puf3.RNA-binding.protein.Puf3.
0.25	SPAC29A4.03c	mitochondrial.ribosomal.protein.subunit.
0.25	REV_SPBC557.02c	sequence.orphan
0.25	SPAC22H10.09	sequence.orphan
0.25	SPCC1906.01	mpg1.mannose-1-phosphate.guanyltransfera
0.25	REV_SPAC1786.01c	triacylglycerol.lipase
0.25	SPBC16A3.01	spn3.septin.Spn3
0.25	SPCC553.06	oligosaccharyltransferase.subunit
0.25	REV_SPAC29E6.10c	kinetochore.protein.
0.25	SPBC1347.05c	DNAJ.domain.protein.Scj1
0.25	SPAC6G9.10c	sen1.splicing.endonuclease.Sen1
0.25	SPBC20F10.01	gar1.snoRNP.pseudouridylase.complex.prot
0.25	SPAC22F3.08c	rok1.ATP-dependent.RNA.helicase.Rok1.
0.25	SPBC13G1.05	DUF747.family.protein
0.25	SPCC132.01c	DUF814.family.protein
0.25	SPAC821.05	translation.initiation.factor.eIF3h
0.25	SPAC26H5.07c	seven.transmembrane.receptor-like.protei
0.25	SPAC959.02	sec17.alpha.SNAP.
0.25	SPBC2A9.05c	DUF846.family.protein
0.25	SPAC8E11.02c	rad24.14-3-3.protein.Rad24
0.25	SPBC337.09	erg28.Erg28.protein
0.25	SPCP1E11.09c	rpp103.60S.acidic.ribosomal.protein.Rpp1
0.25	SPBC106.06	cct4.chaperonin-containing.T-complex.del
0.25	SPBC713.12	erg1.squalene.monooxygenase.Erg1.
0.25	SPAC27F1.08	pdt1.Nramp.family.manganese.ion.transpor
0.25	SPAC589.06c	pho88.family.protein
0.25	SPBC354.10	RNAPII.degradation.factor.
0.25	SPAC26H5.13c	DUF1753.family.protein
0.25	SPBC32F12.12c	conserved.fungal.protein
0.25	SPAC1687.07	conserved.fungal.protein
0.25	SPCPB1C11.01	amt1.ammonium.transporter.Amt1
0.25	SPAC6G9.11	syb1.synaptobrevin.
0.25	SPAC227.06	Rab.GTPase.binding.
0.25	SPBC56F2.09c	arg5.arginine.specific.carbamoyl-phospha
0.25	SPAC19G12.10c	cpy1.vacuolar.carboxypeptidase.Y
0.25	SPBC1A4.08c	cct3.chaperonin-containing.T-complex.gam
0.25	SPAC1635.01	voltage-dependent.anion-selective.channe
0.25	SPCC663.03	pmd1.leptomycin.efflux.transporter.Pmd1
0.25	SPBPB7E8.02	conserved.protein.
0.25	SPBC29A10.08	1,3-beta-glucanosyltransferase.
0.25	SPAC607.07c	sequence.orphan
0.25	SPAC9E9.04	bcap.family.homolog
0.25	SPAC30C2.04	cofactor.for.methionyl-and.glutamyl-tRNA
0.25	SPAC222.12c	atp2.F1-ATPase.beta.subunit.
0.25	SPAC18G6.03	ypt3.GTPase.Ypt3
0.25	SPCC1919.09	tif6.translation.initiation.factor.eIF6
0.25	SPBC28F2.03	ppi1.cyclophilin.family.peptidyl-prolyl.
0.25	SPAC140.01	sdh2.succinate.dehydrogenase.
0.25	SPAC10F6.06	vip1.RNA-binding.protein.Vip1
0.25	SPBC19G7.05c	bgs1.1,3-beta-glucan.synthase.catalytic.
0.25	SPCC1281.06c	acyl-coA.desaturase.
0.25	SPBC31F10.06c	sar1.ADP-ribosylation.factor.Sar1
0.25	SPAC19B12.04	rps3001.40S.ribosomal.protein.S30
0.25	SPCC965.13	membrane.transporter
0.25	SPCC548.06c	ght8.hexose.transporter.Ght8.
0.25	SPBC577.02	rpl3801.60S.ribosomal.protein.L38
0.25	SPBC12D12.03	cct1.chaperonin-containing.T-complex.alp
0.25	SPBC36B7.07	tlg1.SNARE.Tgl1
0.25	SPAC110.04c	pss1.heast.shock.protein.Pss1
0.25	SPCC61.05	S..pombe.specific.multicopy.membrane.pro
0.25	SPBC30D10.17c	glucan.synthase.regulator.
0.25	SPBC19G7.17	translocon.subunit.Sec61.homolog.
0.25	SPBC1105.08	EMP70.family
0.25	SPAC1B2.03c	GNS1/SUR4.family.protein
0.25	SPAC19G12.06c	hta2.histone.H2A.beta
0.25	SPCC613.06	rpl902.60S.ribosomal.protein.L9
0.25	SPCC16A11.10c	oca8.cytochrome.b5.
0.25	SPBC215.06c	human.LYHRT.homolog
0.25	SPAC4G8.02c	sss1.translocon.gamma.subunit.Sss1
0.25	SPBC660.16	phosphogluconate.dehydrogenase,.decarbox
0.25	SPAC4G8.10	gos1.SNARE.Gos1
0.25	SPBC21B10.03c	ataxin-2.homolog
0.25	SPBC146.09c	lsd1.histone.demethylase.SWIRM1
0.25	SPBC3D6.13c	protein.disulfide.isomerase.
0.25	SPAC22F8.04	triose.phosphate.transporter.
0.25	SPAC227.17c	conserved.protein.
0.25	SPBC4F6.18c	arf1.ADP-ribosylation.factor.Arf1
0.25	SPBC3F6.02c	3.beta-hydroxysteroid.dehydrogenase/delt
0.25	SPBC354.02c	sec61.translocon.alpha.subunit.Sec61
0.25	SPAC637.05c	vma2.V-type.ATPase.V1.subunit.B.
0.25	SPAC1565.08	cdc48.AAA.family.ATPase.Cdc48
0.25	SPCC320.08	membrane.transporter.
0.25	SPBC8D2.02c	vacuolar.sorting.protein.Vps68
0.25	SPBC25H2.14	UNC-50.family.protein
0.25	SPBC19F8.05	sequence.orphan
0.25	SPAC6F12.03c	fsv1.SNARE.Fsv1
0.25	SPCC18B5.01c	bfr1.brefeldin.A.efflux.transporter.Bfr1
0.25	SPBC1604.02c	PPR.repeat.protein
0.25	SPBC1347.02	fkbp39.FKBP-type.peptidyl-prolyl.cis-tra
0.25	SPAPB17E12.11	N-oligosaccharyltransferase.gamma.subuni
0.25	SPAC4C5.02c	ryh1.GTPase.Ryh1
0.25	SPAC4A8.11c	fas2.fatty.acid.synthase.alpha.subunit.L
0.25	SPAC328.07c	heavy.metal.ion.homeostasis.protein.
0.25	SPAC16E8.07c	vph1.V-type.ATPase.subunit.a
0.25	SPCC736.04c	gma12.alpha-1,2-galactosyltransferase.Gm
0.25	SPBP8B7.21	ubp3.ubiquitin.C-terminal.hydrolase.Ubp3
0.25	SPBC25H2.05	egd1.nascent.polypeptide-associated.comp
0.25	SPBC25B2.07c	microtubule-associated.protein
0.25	SPBC19C2.12	mrpl51.mitochondrial.ribosomal.protein.s
0.25	SPBC14F5.05c	sam1.S-adenosylmethionine.synthetase.
0.25	SPAPB8E5.02c	rpn502.19S.proteasome.regulatory.subunit
0.25	SPAC20G8.04c	electron.transfer.flavoprotein-ubiquinon
0.25	SPBC21C3.17c	conserved.fungal.protein
0.25	SPBC1703.13c	inorganic.phosphate.transporter.
0.25	SPAC5H10.13c	gmh2.alpha-1,2-galactosyltransferase.Gmh
0.25	SPAC29A4.19c	P-type.ATPase.
0.25	SPAC16E8.15	tif45.translation.initiation.factor.eIF4

## Sheet: Table S4
Table S4 Complete list of all proteins identified by LC-MS/MS analysis of FLAG IPs from wild-type cells.
Four independent IPs were analysed.
Peptides' indicates the average number of peptides identified per replicate
peptides	gene ID	description
11	SPCC1739.13	ssa2.heat.shock.protein
10.25	SPBC23E6.01c	RNA-binding
8.5	SPAC57A7.04c	pabp.mRNA.export.shuttling.protein.
7	SPCC1795.11	sum3.ATP-dependent.RNA.helicase.Sum3
5.75	SPBC32F12.11	tdh1.glyceraldehyde-3-phosphate.dehydrogenase
5.5	SPAC23A1.10	ef1a-b.translation.elongation.factor.EF-1.alpha.Ef1a-b
5.25	SPBC32H8.12c	act1.actin
5	SPBC8E4.01c	inorganic.phosphate.transporter
4.75	SPBC16D10.11c	rps1801.40S.ribosomal.protein
4.5	SPAPB8E5.06c	rpl302.60S.ribosomal.protein
4.5	SPAC1783.05	hrp1.ATP-dependent.DNA.helicase.Hrp1
4.25	SPBC29A3.04	rpl8.60S.ribosomal.protein.L7a
4	SPBC29A3.12	rps902.40S.ribosomal.protein.S9
3.75	SPBP8B7.03c	rpl402.60S.ribosomal.protein
3.75	SPCC576.11	rpl15.60S.ribosomal.protein
3.75	SPAPB1E7.12	rps602.40S.ribosomal.protein
3.5	SPAC6F6.07c	rps13.40S.ribosomal.protein
3.25	SPAC31G5.03	rps1101.40S.ribosomal.protein
3.25	SPCC576.08c	rps2.40S.ribosomal.protein
3	SPAC22H12.04c	rps102.40S.ribosomal.protein
3	SPCC13B11.01	adh1.alcohol.dehydrogenase
3	SPAC9E9.09c	aldehyde.dehydrogenase
3	SPBC1709.05	sks2.heat.shock.protein.Sks2
3	SPBC1815.01	eno101.enolase
2.75	SPBC16G5.14c	rps3.40S.ribosomal.protein
2.75	SPAC23D3.12	inorganic.phosphate.transporter
2.75	SPCC74.05	rpl2702.60S.ribosomal.protein.L27
2.75	SPBC11C11.07	rpl1801.60S.ribosomal.protein.L18
2.75	SPBC14F5.04c	pgk1.phosphoglycerate.kinase
2.75	SPAC13G6.02c	rps101.40S.ribosomal.protein.S3a
2.75	SPAC8F11.10c	pvg1.pyruvyltransferase.
2.5	SPAC2C4.16c	rps801.40S.ribosomal.protein
2.5	SPBC29B5.03c	rpl26.60S.ribosomal.protein
2.5	SPBC405.07	rpl3602.60S.ribosomal.protein
2.5	SPBC18H10.12c	rpl701.60S.ribosomal.protein
2.5	SPAC3H5.05c	rps1401.40S.ribosomal.protein
2.5	SPBC18H10.14	rps1601.40S.ribosomal.protein
2.5	SPAC664.11	ssc1.Hsp70.chaperone.mtHsp70
2.5	SPBC839.05c	rps1701.40S.ribosomal.protein.S17
2.5	SPCC1840.02c	bgs4.1,3-beta-glucan.synthase.subunit.Bg
2.25	SPCC1235.14	ght5.hexose.transporter.Ght5
2.25	SPBC56F2.12	ilv5.acetohydroxyacid.reductoisomerase
2.25	SPCC2H8.02	inorganic.phosphate.transporter
2.25	SPBC3D6.13c	protein.disulfide.isomerase.
2.25	SPAC1786.02	phospholipase.
2.25	SPAC17C9.03	tif471.translation.initiation.factor.eIF
2	SPBC8D2.03c	hhf2.histone.H4.h4.2
2	SPAC6G10.11c	ubi3.ribosomal.ubiquitin.fusion.protein.
2	SPBC887.17	uracil.permease.
1.75	SPAC1071.10c	pma1.P-type.proton.ATPase.Pma1
1.75	SPBC1685.09	rps29.40S.ribosomal.protein
1.75	SPAC6C3.06c	P-type.ATPase,.calcium.transporting.
1.75	SPAC959.02	sec17.alpha.SNAP.
1.75	SPAC644.13c	Rab.GTPase.binding.
1.75	SPCC613.05c	rpl35.60S.ribosomal.protein.L35
1.75	SPAC31G5.17c	rps1001.40S.ribosomal.protein.S10
1.5	SPAC1805.13	rpl14.60S.ribosomal.protein
1.5	SPBC17G9.10	rpl1102.60S.ribosomal.protein
1.5	SPCC622.18	rpl6.60S.ribosomal.protein
1.5	SPCC622.09	htb1.histone.H2B.
1.5	SPAC1F7.13c	rpl801.60S.ribosomal.protein.L8
1.5	SPCC16C4.13c	rpl1201.60S.ribosomal.protein.L12.1/L12A
1.5	SPCC5E4.07	rpl2802.60S.ribosomal.protein.L27a.2/L28
1.5	SPBC1711.06	rpl401.60S.ribosomal.protein.L2
1.5	SPCC18.14c	rpp0.60S.acidic.ribosomal.protein.Rpp0.
1.5	SPCPB1C11.01	amt1.ammonium.transporter.Amt1
1.5	SPBC31E1.02c	pmr1.P-type.ATPase,.calcium.transporting
1.5	SPBC3B9.10	vti1.SNARE.Vti1
1.5	SPAC328.10c	rps502.40S.ribosomal.protein.S5
1.5	SPBC3H7.02	sulfate.transporter.
1.5	SPAC6G9.11	syb1.synaptobrevin.
1.5	SPAC22F8.04	triose.phosphate.transporter.
1.25	SPAC6G9.09c	rpl24.60S.ribosomal.protein
1.25	SPBC56F2.02	rpl1901.60S.ribosomal.protein
1.25	SPAC15E1.03	rpl36a.60S.ribosomal.protein
1.25	SPCP31B10.08c	rpl35a.60S.ribosomal.protein
1.25	SPAC5D6.01	rps2202.40S.ribosomal.protein.S15a
1.25	SPBC685.07c	rpl2701.60S.ribosomal.protein.L27
1.25	SPAC26F1.06	gpm1.monomeric.2,3-bisphosphoglycerate.
1.25	SPAC890.08	rpl31.60S.ribosomal.protein.L31
1.25	SPBC16H5.02	pfk1.6-phosphofructokinase.
1.25	SPBC1703.10	ypt1.GTPase.Ypt1
1.25	SPBC21B10.10	rps402.40S.ribosomal.protein.S4
1.25	SPAC11E3.15	rpl22.60S.ribosomal.protein.L22
1.25	SPAC2G11.03c	vps45.vacuolar.sorting.protein.Vps.45
1.25	SPAC1F8.07c	pyruvate.decarboxylase.
1.25	SPCC306.02c	Rab.GTPase.binding.
1.25	SPCC1223.08c	dfr1.dihydrofolate.reductase.Dfr1
1.25	SPAC26H5.07c	seven.transmembrane.receptor-like.protei
1.25	SPBC660.11	tcg1.single-stranded.telomeric.binding.p
1.25	SPAC31A2.13c	sft1.SNARE.Sft1
1	SPAC821.11	pro1.gamma-glutamyl.phosphate.reductase.Pro1
1	SPBC16A3.04	rsm25.mitochondrial.ribosomal.protein.subunit
1	SPAPJ698.03c	ted.protein.Sap130
1	SPAC664.05	rpl13.60S.ribosomal.protein
1	SPAC2E1P5.02c	sequence
1	CON_P00761	TRYP_PIG
1	SPBC19F8.08	rps401.40S.ribosomal.protein.S4
1	SPBC18E5.04	rpl1001.60S.ribosomal.protein.L10
1	SPBP4H10.13	rps2302.40S.ribosomal.protein.S23
1	SPBC365.03c	rpl2101.60S.ribosomal.protein.L21
1	SPAC4H3.10c	pyk1.pyruvate.kinase.
1	SPCC1223.05c	rpl3702.60S.ribosomal.protein.L37
1	SPBC13A2.04c	PTR.family.peptide.transporter
1	SPAC869.11	amino.acid.permease,.unknown.6
1	SPAC26H5.13c	DUF1753.family.protein
1	SPBC839.13c	rpl1601.60S.ribosomal.protein.L13/L16
1	SPBC18H10.02	lcf1.long-chain-fatty-acid-CoA.ligase.Lc
1	SPAC19G12.10c	cpy1.vacuolar.carboxypeptidase.Y
1	SPAP7G5.05	rpl1002.60S.ribosomal.protein.L10
1	SPAC227.06	Rab.GTPase.binding.
1	SPBC4B4.08	ght2.hexose.transporter.Ght2.
1	SPAC6B12.15	cpc2.RACK1.homologue.Cpc2
1	SPAC19B12.06c	protease
1	SPAC24B11.12c	P-type.ATPase.
1	SPAC4H3.10c	pyk1.pyruvate.kinase.
1	SPBC28F2.11	INO80.complex.subunit.
1	SPAC16C9.06c	upf1.ATP-dependent.RNA.helicase.Upf1
1	SPAC29A4.08c	prp19.ubiquitin-protein.ligase.E4.
1	SPAC823.05c	tlg2.SNARE.Tlg2
0.75	SPAC24H6.07	rps901.40S.ribosomal.protein
0.75	SPBC2A9.05c	DUF846.family
0.75	SPAC29A4.04c	pseudouridylate.synthase.
0.75	SPAC23A1.11	rpl1602.60S.ribosomal.protein.L13/L16
0.75	SPAC926.04c	hsp90.heat.shock.protein.Hsp90
0.75	SPAC1805.11c	rps2602.40S.ribosomal.protein.S26
0.75	SPBC3E7.02c	hsp16.heat.shock.protein.Hsp16
0.75	SPAC3G9.03	rpl2301.60S.ribosomal.protein.L23
0.75	SPAC3A12.10	rpl2001.60S.ribosomal.protein.L20a
0.75	SPBC1A4.02c	leu1.3-isopropylmalate.dehydrogenase.Leu
0.75	SPBC16C6.11	rpl3201.60S.ribosomal.protein.L32
0.75	SPAPB17E12.13	rpl1802.60S.ribosomal.protein.L18
0.75	SPBC4F6.18c	arf1.ADP-ribosylation.factor.Arf1
0.75	SPAC4G9.16c	rpl901.60S.ribosomal.protein.L9
0.75	SPCP31B10.07	eft202.translation.elongation.factor.2.
0.75	SPBC8D2.02c	vacuolar.sorting.protein.Vps68
0.75	SPBP8B7.06	rpp201.60S.acidic.ribosomal.protein.P2A.
0.75	SPAC16E8.07c	vph1.V-type.ATPase.subunit.a
0.75	SPAC9G1.03c	rpl3001.60S.ribosomal.protein.L30
0.75	SPAC20G8.03	itr2.MFS.myo-inositol.transporter
0.75	SPBC16D10.06	ZIP.zinc.transporter.2
0.75	SPAC19B12.03	bgs3.1,3-beta-glucan.synthase.subunit.Bg
0.75	SPCC965.13	membrane.transporter
0.75	SPBC2F12.04	rpl1701.60S.ribosomal.protein.L17
0.75	SPAC1A6.04c	plb1.phospholipase.B.homolog.Plb1
0.75	SPBC29A3.01	heavy.metal.ATPase.
0.75	SPCC16A11.10c	oca8.cytochrome.b5.
0.75	SPAC14C4.14	atp1.F1-ATPase.alpha.subunit
0.75	SPBC887.12	P-type.ATPase.
0.75	SPBC1A4.02c	leu1.3-isopropylmalate.dehydrogenase.Leu
0.75	SPBC354.10	RNAPII.degradation.factor.
0.5	SPBC4F6.04	rpl2502.60S.ribosomal.protein
0.5	SPCC11E10.05c	phatase
0.5	SPBC30D10.05c	sepiapterin.reductase
0.5	SPAC3A12.13c	translation.initiation.factor.eIF3.complex
0.5	SPAC56E4.04c	cut6.acetyl-CoA
0.5	SPCC1682.14	rpl1902.60S.ribosomal.protein.L19B
0.5	SPBC1683.07	mal1.alpha-glucosidase.Mal1.
0.5	SPAC22A12.15c	bip1.BiP.
0.5	SPAC13G7.02c	ssa1.heat.shock.protein.Ssa1
0.5	SPAC3H5.07	rpl702.60S.ribosomal.protein.L7
0.5	SPAC4F8.12c	spp42.U5.snRNP.complex.subunit.Spp42
0.5	SPCC622.08c	hta1.histone.H2A.alpha.
0.5	SPCC663.05c	cia1.histone.chaperone.Cia1
0.5	SPAC521.05	rps802.40S.ribosomal.protein.S8
0.5	SPAC30D11.12	rpl3802.60S.ribosomal.protein.L38
0.5	SPAC664.14	amt2.ammonium.transporter.Amt2
0.5	SPAC17G8.08c	human.TMEM165.homolog
0.5	SPCC663.03	pmd1.leptomycin.efflux.transporter.Pmd1
0.5	SPBC1652.02	aap1.APC.amino.acid.transporter
0.5	SPAC607.07c	sequence.orphan
0.5	SPAC977.14c	aldo/keto.reductase,.unknown.biological.
0.5	SPAC6F6.15	ypt5.GTPase.Ypt5
0.5	SPBC660.16	phosphogluconate.dehydrogenase,.decarbox
0.5	SPAC694.05c	rps2502.40S.ribosomal.protein.S25
0.5	SPAC6F12.03c	fsv1.SNARE.Fsv1
0.5	SPCC1281.01	ags1.alpha-1,4-glucan.synthase.Ags1
0.5	SPBC19G7.05c	bgs1.1,3-beta-glucan.synthase.catalytic.
0.5	SPCC970.03	cytochrome.b5.reductase.
0.5	SPAC1687.07	conserved.fungal.protein
0.5	SPBC1685.10	rps27.40S.ribosomal.protein.S27
0.5	SPAC20H4.02	conserved.fungal.protein
0.5	SPAC1527.02	sft2.Golgi.transport.protein.Sft2.
0.5	SPCC1450.15	pig-F.
0.5	SPAC27F1.08	pdt1.Nramp.family.manganese.ion.transpor
0.5	SPAC18G6.14c	rps7.40S.ribosomal.protein.S7
0.5	SPCC320.08	membrane.transporter.
0.5	SPAC2F3.08	sut1.alpha-glucoside.transporter.
0.5	SPAC3H5.10	rpl3202.60S.ribosomal.protein.L32
0.5	SPBC21B10.03c	ataxin-2.homolog
0.5	SPAPB2B4.04c	P-type.ATPase,.calcium.transporting.Pmc1
0.5	SPCC24B10.21	tpi1.triosephosphate.isomerase
0.5	SPBC25H2.14	UNC-50.family.protein
0.5	SPBC8D2.04	hht2.histone.H3.h3.2
0.5	SPBC1289.03c	spi1.Ran.GTPase.Spi1
0.5	SPBC36B7.07	tlg1.SNARE.Tgl1
0.5	SPBP35G2.07	ilv1.acetolactate.synthase.catalytic.sub
0.5	SPCC1795.03	gms1.UDP-galactose.transporter.Gms1
0.5	SPBC21C3.13	rps1901.40S.ribosomal.protein.S19
0.5	SPAC328.07c	heavy.metal.ion.homeostasis.protein.
0.5	SPBC25H2.02	ths1.threonine-tRNA.ligase.Ths1.
0.5	SPBC359.03c	amino.acid.permease,.unknown.8
0.5	SPBC1105.08	EMP70.family
0.5	SPBC16H5.12c	conserved.fungal.protein
0.5	SPBC1734.04	alpha-1,6-mannosyltransferase.
0.5	SPCC736.04c	gma12.alpha-1,2-galactosyltransferase.Gm
0.5	SPAC16E8.15	tif45.translation.initiation.factor.eIF4
0.5	SPAC926.09c	fas1.fatty.acid.synthase.beta.subunit.Fa
0.5	SPBC1D7.04	mlo3.RNA.annealing.factor.Mlo3
0.5	SPBP22H7.08	rps1002.40S.ribosomal.protein.S10
0.5	SPAC3H8.06	aur1.inositol.phosphorylceramide.synthas
0.25	SPCC825.01	ribosome.biogenesis.ATPase,.Arb.family
0.25	SPAC2E1P5.03	DNAJ.domain.protein
0.25	SPBC17A3.01c	tim50.TIM23.translocase.complex.subunit.Tim50
0.25	SPAC4A8.05c	myp2.myosin.II.heavy.chain
0.25	CON_P02769	ALBU_BOVIN
0.25	SPAC18G6.02c	chp1.chromodomain.protein.Chp1
0.25	SPAC140.02	gar2.GAR.family
0.25	SPCC364.03	rpl1702.60S.ribosomal.protein.L17
0.25	SPAC17G6.13	sequence.orphan
0.25	REV_SPAC22A12.11	dak1.dihydroxyacetone.kinase.Dak1
0.25	REV_SPBC1604.18c	vacuolar.sorting.protein.
0.25	REV_SPAC631.02	bromodomain.protein
0.25	REV_SPAC4G9.02	ribonuclease.H2.complex.subunit
0.25	SPBC106.03	DUF1776.family.protein
0.25	REV_SPAC26A3.09c	rga2.GTPase.activating.protein.Rga2
0.25	SPAC22E12.18	conserved.fungal.protein
0.25	SPBC16G5.11c	bag101.BAG.family.molecular.chaperone.re
0.25	REV_SPAC30D11.13	hus5.SUMO.conjugating.enzyme
0.25	SPBC651.01c	nog1.GTP.binding.protein.Nog1.
0.25	SPAC22F3.08c	rok1.ATP-dependent.RNA.helicase.Rok1.
0.25	SPBC359.01	amino.acid.permease,.unknown.7
0.25	REV_SPCC737.08	midasin.
0.25	REV_SPAC27F1.02c	cdc8.tropomyosin
0.25	REV_SPAC1834.02	aro1.pentafunctional.aromatic.polypeptid
0.25	REV_SPAC644.06c	cdr1.GIN4.family.protein.kinase.Cdr1
0.25	SPBC19C2.14	smd3.Sm.snRNP.core.protein.Smd3
0.25	SPBC2D10.10c	fib1.fibrillarin
0.25	SPBC428.10	sequence.orphan
0.25	SPAC1B9.02c	sck1.serine/threonine.protein.kinase.Sck
0.25	SPAC1071.07c	rps1502.40S.ribosomal.protein.S15
0.25	SPBC106.18	rpl2501.60S.ribosomal.protein.L25
0.25	SPCC548.06c	ght8.hexose.transporter.Ght8.
0.25	SPAC12G12.04	mcp60.mitochondrial.heat.shock.protein.H
0.25	SPAC29B12.10c	OPT.oligopeptide.transporter.family
0.25	SPAC589.06c	pho88.family.protein
0.25	SPBC17G9.07	rps2402.40S.ribosomal.protein.S24
0.25	SPAC1142.02c	TPR.repeat.protein
0.25	SPBC31E1.04	pep12.SNARE.Pep12
0.25	SPAC23A1.08c	rpl3401.60S.ribosomal.protein.L34
0.25	SPAC31G5.04	homoisocitrate.dehydrogenase
0.25	SPAC19B12.02c	1,3-beta-glucanosyltransferase
0.25	SPAC18G6.03	ypt3.GTPase.Ypt3
0.25	SPBC28F2.03	ppi1.cyclophilin.family.peptidyl-prolyl.
0.25	SPAC1687.06c	rpl44.60S.ribosomal.protein.L28/L44
0.25	SPAC8E11.02c	rad24.14-3-3.protein.Rad24
0.25	SPAC29A4.19c	P-type.ATPase.
0.25	SPBC11B10.10c	pht1.histone.H2A.variant
0.25	SPCC1393.10	ctr4.copper.transporter.complex.subunit.
0.25	SPBC16C6.06	pep1.sorting.receptor.for.CPY
0.25	SPAC29B12.14c	purine.transporter.
0.25	SPBC887.02	ClC.chloride.channel
0.25	SPCC663.04	rpl39.60S.ribosomal.protein.L39
0.25	SPCC74.01	sly1.SNARE.binding.protein.Sly1
0.25	SPAC806.03c	rps2601.40S.ribosomal.protein.S26
0.25	SPBC13G1.11	ykt6.SNARE.Ykt6
0.25	SPBC31F10.06c	sar1.ADP-ribosylation.factor.Sar1
0.25	SPBC36.11	sequence.orphan
0.25	SPCC584.13	amino.acid.permease,.unknown.14
0.25	SPCC622.01c	sequence.orphan
0.25	SPBC1105.02c	lys4.homocitrate.synthase.
0.25	SPBC1A4.08c	cct3.chaperonin-containing.T-complex.gam
0.25	SPAC24C9.12c	glycine.hydroxymethyltransferase.
0.25	SPBC25H2.05	egd1.nascent.polypeptide-associated.comp
0.25	SPAC24B11.06c	sty1.MAP.kinase.Sty1
0.25	SPAC4F8.15	itr1.myo-inositol.transporter.Itr1
0.25	SPAC57A10.07	conserved.protein.
0.25	SPAC8C9.07	rRNA.processing.protein.Fyv7.
0.25	SPCC1739.10	conserved.fungal.protein
0.25	SPAC26H5.10c	tif51.translation.initiation.factor.eIF5
0.25	SPAC922.05c	membrane.transporter.
0.25	SPAC5H10.13c	gmh2.alpha-1,2-galactosyltransferase.Gmh
0.25	SPAC6F12.04	COPI-coated.vesicle.associated.protein.
0.25	SPAC18B11.04	ncs1.related.to.neuronal.calcium.sensor.
0.25	SPAPB8E5.02c	rpn502.19S.proteasome.regulatory.subunit
0.25	SPBC646.11	cct6.chaperonin-containing.T-complex.zet
0.25	SPAP7G5.06	amino.acid.permease,.unknown.4
0.25	SPBC19C2.07	fba1.fructose-bisphosphate.aldolase.Fba1
0.25	SPBC800.04c	rpl4301.60S.ribosomal.protein.L37a
0.25	SPAC4F10.10c	mannosyltransferase.complex.subunit.
0.25	SPAC2C4.03c	smd2.Sm.snRNP.core.protein.Smd2
0.25	SPBC577.02	rpl3801.60S.ribosomal.protein.L38
0.25	SPBC106.06	cct4.chaperonin-containing.T-complex.del
0.25	SPBC1683.10c	pcl1.ferrous.iron.transporter.Pcl1
0.25	SPCC962.04	rps1201.40S.ribosomal.protein.S12
0.25	SPAC15A10.06	CPA1.sodium.ion/proton.antiporter
0.25	SPBC4C3.05c	nuc1.DNA-directed.RNA.polymerase.I.compl
0.25	SPBC646.07c	enoyl.reductase
0.25	SPAC26A3.08	smb1.Sm.snRNP.core.protein.Smb1
0.25	SPAC31G5.02	conserved.fungal.protein
0.25	SPAC7D4.07c	trx1.cytosolic.thioredoxin.Trx1.
0.25	SPCC1827.03c	acetyl-CoA.ligase.
0.25	SPCC18.03	shuttle.craft.like.transcriptional.regul
0.25	SPAC9.09	met26.homocysteine.methyltransferase
0.25	SPAC1F7.04	rho1.Rho.family.GTPase.Rho1
0.25	SPBC3D6.15	rps2501.40S.ribosomal.protein.S25
0.25	SPAC4A8.11c	fas2.fatty.acid.synthase.alpha.subunit.L
0.25	SPBC36.09	sap61.U2.snRNP-associated.protein.sap61
0.25	SPBC3B8.03	saccharopine.dehydrogenase.
0.25	SPCC18B5.01c	bfr1.brefeldin.A.efflux.transporter.Bfr1
0.25	SPCC825.03c	psy1.SNARE.Psy1
0.25	SPAC1565.08	cdc48.AAA.family.ATPase.Cdc48
0.25	SPAC1F7.07c	fip1.iron.permease.Fip1
0.25	SPBC30B4.01c	wsc1.transmembrane.receptor.Wsc1.
